# Supplementary material for: The Protection of Zinc against Acute Cadmium Exposure: A Morphological and Molecular Study on a BBB In Vitro Model
Source: Cells. 2022 May 15;11(10):1646. doi: 10.3390/cells11101646 (PMC9140137; doi:10.3390/cells11101646)
Supplement: Supplementary file 1 [file cells-11-01646-s001.zip]

Archive with 1 entries (1 files):
- cells-1716743-supplementary.pdf
